# Supplementary material for: The Role of Familiarity for Representations in Norm-Based Face Space
Source: PLoS One. 2016 May 11;11(5):e0155380. doi: 10.1371/journal.pone.0155380 (PMC4864226; doi:10.1371/journal.pone.0155380)
Supplement: S1 Table — (XLSX) [file pone.0155380.s001.xlsx]

## Sheet: Data_Faerberetal_MainAnalyses
Experiment	Subject	Sex	Age	OF_unfam_Attractiveness	OF_unfam_Typicality	OF_unfam_Distinctiveness	OF_unfam_Likability	OF_unfam_Trustworthy	OF_fam_Attractiveness	OF_fam_Typicality	OF_fam_Distinctiveness	OF_fam_Likability	OF_fam_Trustworthy	AF_unfam_Attractiveness	AF_unfam_Typicality	AF_unfam_Distinctiveness	AF_unfam_Likability	AF_unfam_Trustworthy	AF_fam_Attractiveness	AF_fam_Typicality	AF_fam_Distinctiveness	AF_fam_Likability	AF_fam_Trustworthy
FaceSpace	1	f	23	4	3.75	3.75	3.75	3.25	3.5	3.5	5.25	4.5	5	3.25	3.5	3	3	2.75	4	3.5	3.5	2.75	2.75
FaceSpace	3	m	23	2.75	3	2.75	2.75	3	2.75	2.5	4.5	3.5	3.75	2.5	3.75	2.5	2	2.5	2.75	3.5	2	2	2.75
FaceSpace	4	m	25	3.5	3.75	4.25	4	3.75	3.5	3.75	5	4.25	4.25	4.5	4.75	3.25	4	3.25	4.75	5	4.75	3.75	4.25
FaceSpace	6	f	21	4.5	2.75	4.5	3.75	3.5	2.25	2.75	3.75	4.25	3.5	2.25	2	1.75	1.75	2.5	2	1.75	1.5	2	2
FaceSpace	7	m	23	2.5	2.5	3.75	2.75	3	4.5	2.75	4.25	4.5	3.5	1.5	3	3	3	1.75	2.5	2	4.25	3.25	2
FaceSpace	8	m	19	2.75	2.75	4	3.25	3	3.75	2	5	4	3	2.5	3.75	4.25	2.75	3.75	3.75	4.5	1.75	2.75	3.5
FaceSpace	9	f	24	3.25	5.25	3.25	3.25	2.75	4	1.75	4	4.25	3.25	2.25	3.25	3	2.5	3.25	3.5	4	4.5	3.5	2.75
FaceSpace	11	f	21	3	3.5	3.5	3.75	3.75	3.5	3.5	3.5	3.75	4	2.5	3.25	3	3.5	3.75	2.5	3.75	3	3.5	3.5
FaceSpace	12	f	21	3.25	3.75	2.75	2.5	3	2.5	3.5	5.75	3	2.75	3.25	4.5	3	4.25	4.25	3.5	4	2.25	4.25	4.75
FaceSpace	13	m	21	2.75	3	2.5	2.5	2.5	3.5	2.5	4.25	3.25	3	1.5	2.5	1	2.25	2.25	1.75	3.25	1	3.5	3.5
FaceSpace	14	f	20	2	3.5	2.75	3	3	2.75	2.5	4	3.5	3.5	2.25	2.75	2.75	3.25	3.75	2	3.25	2.75	2.5	3.5
FaceSpace	15	f	21	2.75	4.25	2.75	3	2.5	4.25	3	4.25	4.5	4	1.5	1.75	2.5	2	1.5	2.25	3	2.75	2	2
FaceSpace	16	f	21	3.5	3.25	3.5	3.25	2.75	4.5	2.75	5.5	4.25	4	3.25	3	3.25	3	3.75	2.5	2.75	3.5	3	3.5
FaceSpace	17	m	21	2	3.75	2.25	2.75	3	1.75	2.5	2.75	2.25	3.25	1.25	4.25	2	2.5	2.5	1.75	4	2.5	2.5	2.75
FaceSpace	18	f	20	2.75	4.25	2.5	4.25	3	2.75	3	3.5	4	2.5	2.25	3.5	3.5	3	3.5	2.5	3.5	3.75	3	3.75
FaceSpace	19	f	19	3.5	3.75	3.25	3	3.25	3.5	2.75	5	3.5	4	3	3.5	3	2.75	2.25	4	3.75	2.75	2.75	2.5
FaceSpace	20	f	20	3	3.25	4	4	3.75	3	3.5	5.5	3.5	3.75	2.5	3.25	2	2.5	2.5	3.25	2.75	1.75	2.5	3
FaceSpace	23	f	22	3	4.5	3.5	3	3	3.75	2.75	5	3.25	3.25	3	3.75	2.5	4	2.5	3.25	4.75	2	4.5	3.25
FaceSpace	24	f	30	3.75	4.5	3	2.75	3.25	3	3	4	3.25	3.75	2.25	3.25	4	2.5	2.25	2.25	3	3.5	2.75	3
FaceSpace	26	f	21	2.25	3	2.75	2.75	2.75	2	1.75	4.5	3	3.25	2.75	3	2.5	2.5	3.5	2.25	3.25	3	3	3.5
FaceSpace	27	m	24	4.25	3	3.75	3.25	3.75	4	2.5	4.75	5	5.5	1.75	2.25	2.25	2.25	2	1.5	4.25	2	2.75	3
FaceSpace	28	f	23	3	3.25	3.75	2.75	3.5	4.75	2	5.25	3	3.5	3.25	4.5	3	2.75	3.25	4	4.75	3	3.75	3
FaceSpace	29	f	25	3	3.25	4.75	2.25	2.25	3	2.5	6	2.5	2.75	2.5	3	3.75	2.75	2.25	3.25	3.5	3.5	3.5	3
FaceSpace	30	f	19	3.75	3.75	2.5	3.25	3.25	4	3.5	5	4	3.75	2.25	3	3	3	2.25	3	3	2.75	3	2.75
