# Supplementary material for: The Role of Familiarity for Representations in Norm-Based Face Space
Source: PLoS One. 2016 May 11;11(5):e0155380. doi: 10.1371/journal.pone.0155380 (PMC4864226; doi:10.1371/journal.pone.0155380)
Supplement: S2 Table — (XLSX) [file pone.0155380.s002.xlsx]

## Sheet: Data_Faerberetal_Comparisonwith
Experiment	Variable	Subject	Sex	Age	AverageFace	OF_unfamiliar	OF_familiar	AF_unfamiliar	AF_familiar
FaceSpace	Attractiveness	1	f	23	3	4	3.5	3.25	4
FaceSpace	Attractiveness	3	m	23	4	2.75	2.75	2.5	2.75
FaceSpace	Attractiveness	4	m	25	5	3.5	3.5	4.5	4.75
FaceSpace	Attractiveness	6	f	21	4	4.5	2.25	2.25	2
FaceSpace	Attractiveness	7	m	23	5	2.5	4.5	1.5	2.5
FaceSpace	Attractiveness	8	m	19	5	2.75	3.75	2.5	3.75
FaceSpace	Attractiveness	9	f	24	5	3.25	4	2.25	3.5
FaceSpace	Attractiveness	11	f	21	4	3	3.5	2.5	2.5
FaceSpace	Attractiveness	12	f	21	5	3.25	2.5	3.25	3.5
FaceSpace	Attractiveness	13	m	21	3	2.75	3.5	1.5	1.75
FaceSpace	Attractiveness	14	f	20	4	2	2.75	2.25	2
FaceSpace	Attractiveness	15	f	21	6	2.75	4.25	1.5	2.25
FaceSpace	Attractiveness	16	f	21	3	3.5	4.5	3.25	2.5
FaceSpace	Attractiveness	17	m	21	2	2	1.75	1.25	1.75
FaceSpace	Attractiveness	18	f	20	3	2.75	2.75	2.25	2.5
FaceSpace	Attractiveness	19	f	19	4	3.5	3.5	3	4
FaceSpace	Attractiveness	20	f	20	5	3	3	2.5	3.25
FaceSpace	Attractiveness	23	f	22	5	3	3.75	3	3.25
FaceSpace	Attractiveness	24	f	30	5	3.75	3	2.25	2.25
FaceSpace	Attractiveness	26	f	21	3	2.25	2	2.75	2.25
FaceSpace	Attractiveness	27	m	24	4	4.25	4	1.75	1.5
FaceSpace	Attractiveness	28	f	23	4	3	4.75	3.25	4
FaceSpace	Attractiveness	29	f	25	4	3	3	2.5	3.25
FaceSpace	Attractiveness	30	f	19	4	3.75	4	2.25	3
FaceSpace	Typicality	1	f	23	3	3.75	3.5	3.5	3.5
FaceSpace	Typicality	3	m	23	4	3	2.5	3.75	3.5
FaceSpace	Typicality	4	m	25	3	3.75	3.75	4.75	5
FaceSpace	Typicality	6	f	21	4	2.75	2.75	2	1.75
FaceSpace	Typicality	7	m	23	5	2.5	2.75	3	2
FaceSpace	Typicality	8	m	19	5	2.75	2	3.75	4.5
FaceSpace	Typicality	9	f	24	5	5.25	1.75	3.25	4
FaceSpace	Typicality	11	f	21	4	3.5	3.5	3.25	3.75
FaceSpace	Typicality	12	f	21	6	3.75	3.5	4.5	4
FaceSpace	Typicality	13	m	21	3	3	2.5	2.5	3.25
FaceSpace	Typicality	14	f	20	5	3.5	2.5	2.75	3.25
FaceSpace	Typicality	15	f	21	4	4.25	3	1.75	3
FaceSpace	Typicality	16	f	21	4	3.25	2.75	3	2.75
FaceSpace	Typicality	17	m	21	5	3.75	2.5	4.25	4
FaceSpace	Typicality	18	f	20	6	4.25	3	3.5	3.5
FaceSpace	Typicality	19	f	19	6	3.75	2.75	3.5	3.75
FaceSpace	Typicality	20	f	20	5	3.25	3.5	3.25	2.75
FaceSpace	Typicality	23	f	22	6	4.5	2.75	3.75	4.75
FaceSpace	Typicality	24	f	30	5	4.5	3	3.25	3
FaceSpace	Typicality	26	f	21	3	3	1.75	3	3.25
FaceSpace	Typicality	27	m	24	4	3	2.5	2.25	4.25
FaceSpace	Typicality	28	f	23	6	3.25	2	4.5	4.75
FaceSpace	Typicality	29	f	25	4	3.25	2.5	3	3.5
FaceSpace	Typicality	30	f	19	5	3.75	3.5	3	3
FaceSpace	Distinctiveness	1	f	23	4	3.75	5.25	3	3.5
FaceSpace	Distinctiveness	3	m	23	4	2.75	4.5	2.5	2
FaceSpace	Distinctiveness	4	m	25	5	4.25	5	3.25	4.75
FaceSpace	Distinctiveness	6	f	21	4	4.5	3.75	1.75	1.5
FaceSpace	Distinctiveness	7	m	23	4	3.75	4.25	3	4.25
FaceSpace	Distinctiveness	8	m	19	3	4	5	4.25	1.75
FaceSpace	Distinctiveness	9	f	24	5	3.25	4	3	4.5
FaceSpace	Distinctiveness	11	f	21	3	3.5	3.5	3	3
FaceSpace	Distinctiveness	12	f	21	2	2.75	5.75	3	2.25
FaceSpace	Distinctiveness	13	m	21	2	2.5	4.25	1	1
FaceSpace	Distinctiveness	14	f	20	1	2.75	4	2.75	2.75
FaceSpace	Distinctiveness	15	f	21	3	2.75	4.25	2.5	2.75
FaceSpace	Distinctiveness	16	f	21	3	3.5	5.5	3.25	3.5
FaceSpace	Distinctiveness	17	m	21	4	2.25	2.75	2	2.5
FaceSpace	Distinctiveness	18	f	20	1	2.5	3.5	3.5	3.75
FaceSpace	Distinctiveness	19	f	19	1	3.25	5	3	2.75
FaceSpace	Distinctiveness	20	f	20	6	4	5.5	2	1.75
FaceSpace	Distinctiveness	23	f	22	2	3.5	5	2.5	2
FaceSpace	Distinctiveness	24	f	30	2	3	4	4	3.5
FaceSpace	Distinctiveness	26	f	21	3	2.75	4.5	2.5	3
FaceSpace	Distinctiveness	27	m	24	1	3.75	4.75	2.25	2
FaceSpace	Distinctiveness	28	f	23	1	3.75	5.25	3	3
FaceSpace	Distinctiveness	29	f	25	2	4.75	6	3.75	3.5
FaceSpace	Distinctiveness	30	f	19	3	2.5	5	3	2.75
FaceSpace	Likability	1	f	23	4	3.75	4.5	3	2.75
FaceSpace	Likability	3	m	23	2	2.75	3.5	2	2
FaceSpace	Likability	4	m	25	5	4	4.25	4	3.75
FaceSpace	Likability	6	f	21	5	3.75	4.25	1.75	2
FaceSpace	Likability	7	m	23	4	2.75	4.5	3	3.25
FaceSpace	Likability	8	m	19	5	3.25	4	2.75	2.75
FaceSpace	Likability	9	f	24	5	3.25	4.25	2.5	3.5
FaceSpace	Likability	11	f	21	5	3.75	3.75	3.5	3.5
FaceSpace	Likability	12	f	21	5	2.5	3	4.25	4.25
FaceSpace	Likability	13	m	21	3	2.5	3.25	2.25	3.5
FaceSpace	Likability	14	f	20	5	3	3.5	3.25	2.5
FaceSpace	Likability	15	f	21	5	3	4.5	2	2
FaceSpace	Likability	16	f	21	2	3.25	4.25	3	3
FaceSpace	Likability	17	m	21	4	2.75	2.25	2.5	2.5
FaceSpace	Likability	18	f	20	5	4.25	4	3	3
FaceSpace	Likability	19	f	19	5	3	3.5	2.75	2.75
FaceSpace	Likability	20	f	20	4	4	3.5	2.5	2.5
FaceSpace	Likability	23	f	22	5	3	3.25	4	4.5
FaceSpace	Likability	24	f	30	4	2.75	3.25	2.5	2.75
FaceSpace	Likability	26	f	21	4	2.75	3	2.5	3
FaceSpace	Likability	27	m	24	5	3.25	5	2.25	2.75
FaceSpace	Likability	28	f	23	3	2.75	3	2.75	3.75
FaceSpace	Likability	29	f	25	4	2.25	2.5	2.75	3.5
FaceSpace	Likability	30	f	19	3	3.25	4	3	3
FaceSpace	Trustworthy	1	f	23	3	3.25	5	2.75	2.75
FaceSpace	Trustworthy	3	m	23	5	3	3.75	2.5	2.75
FaceSpace	Trustworthy	4	m	25	4	3.75	4.25	3.25	4.25
FaceSpace	Trustworthy	6	f	21	4	3.5	3.5	2.5	2
FaceSpace	Trustworthy	7	m	23	5	3	3.5	1.75	2
FaceSpace	Trustworthy	8	m	19	4	3	3	3.75	3.5
FaceSpace	Trustworthy	9	f	24	5	2.75	3.25	3.25	2.75
FaceSpace	Trustworthy	11	f	21	4	3.75	4	3.75	3.5
FaceSpace	Trustworthy	12	f	21	5	3	2.75	4.25	4.75
FaceSpace	Trustworthy	13	m	21	3	2.5	3	2.25	3.5
FaceSpace	Trustworthy	14	f	20	5	3	3.5	3.75	3.5
FaceSpace	Trustworthy	15	f	21	4	2.5	4	1.5	2
FaceSpace	Trustworthy	16	f	21	3	2.75	4	3.75	3.5
FaceSpace	Trustworthy	17	m	21	4	3	3.25	2.5	2.75
FaceSpace	Trustworthy	18	f	20	4	3	2.5	3.5	3.75
FaceSpace	Trustworthy	19	f	19	5	3.25	4	2.25	2.5
FaceSpace	Trustworthy	20	f	20	6	3.75	3.75	2.5	3
FaceSpace	Trustworthy	23	f	22	5	3	3.25	2.5	3.25
FaceSpace	Trustworthy	24	f	30	5	3.25	3.75	2.25	3
FaceSpace	Trustworthy	26	f	21	4	2.75	3.25	3.5	3.5
FaceSpace	Trustworthy	27	m	24	4	3.75	5.5	2	3
FaceSpace	Trustworthy	28	f	23	4	3.5	3.5	3.25	3
FaceSpace	Trustworthy	29	f	25	3	2.25	2.75	2.25	3
FaceSpace	Trustworthy	30	f	19	4	3.25	3.75	2.25	2.75
